# Supplementary material for: Amniotic and cervical fluids progranulin levels in pregnancies complicated by spontaneous preterm delivery with respect to intra-amniotic complications—a retrospective cohort study
Source: Sci Rep. 2025 Jul 11;15:25054. doi: 10.1038/s41598-025-05887-0 (PMC12254490; doi:10.1038/s41598-025-05887-0)
Supplement: Supplementary file 1 — Supplementary Material 1 [file 41598_2025_5887_MOESM1_ESM.xlsx]

## Sheet: PTL
No	progranulin AF (ng/mL)	progranulin CF (ng/mL)	IL-6 in AF (pg/mL)	IAI (1=Y, 0=N)	MIAC (N=0, Y=1)	maternal age	GA at sampling (days)	GA at del (days)	BMI	CRP at admission	WBC at admission	primiparity (Y=1, N=0)	smoking	corticosteroids	ATB	spont. delivery	C-sectio	forceps/VEX	weight (g)	Apgar 5 minuta	apgar 10 min
1	65.29	16.17	687	0	0	22	184	205	28.9	6.1	11.1	1	0	1	0	1	0	0	1110	5	9
2	65.93	10.35	447	0	0	20	229	229	20.8	2.5	9	0	0	1	0	1	0	0	2140	10	10
3	66.1088	25.86	2061	0	0	21	227	231	25.1	4.9	14.9	1	0	1	0	1	0	0	2320	10	10
4	64.2	21.49	728	0	0	27	195	271	23.3	8.3	16.7	0	1	1	0	1	0	0	3450	10	10
5	58.3052	17.65	2087	0	0	29	225	227	24.1	12.5	16.2	1	0	1	0	1	0	0	1850	10	10
6	56.65	19.2	473	0	0	18	242	276	19.4	4.5	19.4	1	1	1	0	1	0	0	3300	10	10
7	56.44	20.53	117	0	0	29	210	257	18.6	1.7	13.1	1	0	1	0	1	0	0	2200	10	10
8	55.19	3.82	1321	0	0	42	154	249	26.8	8.9	10.2	1	0	1	0	0	1	0	2330	10	10
9	53.49	5.37	564	0	0	31	158	277	23.3	1.5	13.3	0	0	1	0	1	0	0	3300	10	10
10	52.84	47.34	691	0	0	34	198	198	18.9	5.6	10.1	1	0	1	0	1	0	0	1170	10	10
11	49.9193	18.89	1495	0	0	24	223	225	26	9.6	13.6	1	0	1	0	1	0	0	1720	9	8
12	49.3146	19.16	847	0	0	25	214	214	21.9	12.5	12.5	0	1	1	0	0	1	0	1380	7	9
13	49.26	13.51	703	0	0	18	232	232	25	1.6	8.5	1	0	1	0	1	0	0	2080	7	9
14	49.21	36.38	459	0	0	27	244	246	18	7.5	8	0	0	1	0	1	0	0	2040	10	10
15	48.99	23.53	1495	0	0	31	184	285	17.2	6.8	10.7	1	0	1	0	1	0	0	3430	10	10
16	47.835	15.93	658	0	0	37	211	212	22.6	5.3	11.2	1	0	1	0	1	0	0	1550	10	10
17	46.95	33.74	723	0	0	30	225	275	24.5	0.6	10.4	1	0	1	0	1	0	0	3390	10	10
18	45.941	12.03	220	0	0	37	240	248	22.1	1.8	10	1	0	1	0	1	0	0	2000	10	10
19	44.2908	12.69	2597	0	0	27	243	244	24.6	12.1	14.2	0	0	1	0	1	0	0	2610	10	10
20	42.7848	11.34	2265	0	0	32	212	213	29.1	12.2	14.4	0	0	1	0	0	1	0	1730	10	10
21	42.66	13.49	2155	0	0	23	242	243	30.4	9	11.5	1	0	1	0	0	1	0	3060	8	10
22	42.5774	30.8	134	0	0	27	235	236	18.7	5.7	15.3	1	0	1	0	1	0	0	1960	8	7
23	41.9821	5.61	1903	0	0	28	222	224	28.2	5.2	10.6	1	0	1	0	1	0	0	1900	10	10
24	40.86	13.97	337	0	0	33	233	279	29	3.5	8.7	0	0	1	0	0	1	0	3150	10	10
25	40.44	7.81	1099	0	0	18	230	268	18.4	1.8	9.9	0	0	1	0	1	0	0	2970	10	10
26	40.06	5.2	1522	0	0	21	238	268	15.2	0.4	18.2	0	1	1	0	0	1	0	3200	10	10
27	39.9429	20.55	749	0	0	29	241	241	19.9	50	16.1	0	0	1	0	1	0	0	2200	9	9
28	39.1304	30.54	243	0	0	33	244	244	17.6	2.5	8.6	0	0	1	0	1	0	0	2220	10	10
29	39.0942	24.7	1233	0	0	33	220	224	23.4	1.6	10.5	1	0	1	0	1	0	0	1780	8	9
30	39.04	18.24	1138	0	0	16	244	251	19.5	7.1	22.6	1	1	1	0	1	0	0	2340	10	10
31	38.89	7.51	318	0	0	29	209	275	27.5	2.3	10.9	0	0	1	0	1	0	0	3600	10	10
32	38.5794	13.11	2438	0	0	40	223	223	33.9	5.3	9.9	0	0	1	0	1	0	0	1780	10	10
33	38.471	48.76	1963	0	0	26	239	244	23	5.2	11.3	1	0	1	0	1	0	0	2360	10	10
34	37.66	10.44	75	0	0	20	179	261	20.9	174	16.7	0	0	1	0	1	0	0	3550	10	10
35	37.29	12.47	290	0	0	27	234	264	22.1	13.5	8.3	0	0	1	0	1	0	0	3300	10	10
36	37.2872	27.6	1168	0	0	23	218	219	27.8	6	12.5	1	0	1	0	1	0	0	1950	9	7
37	36.9	10.82	111	0	0	35	213	273	24.8	2.2	14.5	1	0	1	0	1	0	0	3300	10	10
38	35.9124	25	715	0	0	30	197	197	22.6	65.4	7.7	1	0	1	0	1	0	0	1100	10	10
39	35.2334	32.27	1651	0	0	32	192	196	32.3	9.7	10.2	0	0	1	0	1	0	0	1140	8	8
40	35.04	26.2	1375	0	0	40	242	246	29	5.8	16.4	0	1	1	0	0	1	0	2480	10	10
41	34.36	9.17	551	0	0	28	208	220	27.7	1	13	1	1	1	0	1	0	0	1660	10	10
42	34.18	16.81	1000	0	0	29	234	252	21.2	7.2	17.5	0	0	1	0	1	0	0	2940	10	10
43	33.98	21.32	1807	0	0	38	244	266	17.7	4.3	11.2	0	0	1	0	0	1	0	2970	10	10
44	31.91	11.52	703	0	0	19	213	215	27.1	12.1	6.5	1	0	1	0	1	0	0	1850	10	10
45	31.5398	17.44	1847	0	0	19	207	208	19.8	16.2	7.6	0	0	1	0	1	0	0	1600	6	6
46	31.3	17.13	387	0	0	21	205	258	17.8	4.3	25.4	1	0	1	0	0	1	0	2490	9	10
47	31.276	49.45	391	0	0	41	198	198	35.3	2.3	13.9	0	0	1	0	0	1	0	1150	3	7
48	30.8208	18.24	851	0	0	35	239	243	23.6	2.6	8.6	0	0	1	0	1	0	0	2090	10	10
49	28.5302	15.83	2116	0	0	33	230	230	43	8.4	14.5	1	0	1	0	0	1	0	2040	10	10
50	27.679	12.27	1564	0	0	30	244	244	28.7	11.6	11.8	1	0	1	0	1	0	0	2190	10	10
51	26.97	13.49	230	0	0	29	217	261	31	1.8	9.5	1	0	1	0	0	1	0	3180	9	10
52	26.376	6.18	479	0	0	32	214	221	22.1	1.1	17.4	1	0	1	0	1	0	0	1750	10	10
53	24.35	14.5	227	0	0	29	227	266	21	13.5	1.9	1	0	1	0	0	1	0	2950	10	10
54	24.284	10.81	210	0	0	29	233	233	24.8	2.1	20.2	1	0	1	0	1	0	0	1860	10	10
55	23.87	21.37	1560	0	0	30	217	281	18.5	3	10.6	1	0	1	0	1	0	0	3720	10	10
56	15.9131	9.8	2937	0	0	18	221	222	36.4	52.4	17.7	1	0	1	0	1	0	0	1930	10	10
57	352	25.7	35278	1	0	27	170	170	19.1	10	28.1	0	0	1	1	1	0	0	590	1	1
58	144.157	25.13	50000	1	0	28	174	176	21.6	11.4	16.3	0	0	1	1	1	0	0	740	8	10
59	126.21	9.53	19035	1	0	32	170	200	23	1.8	8.6	0	0	1	1	1	0	0	870	10	10
60	87.2765	14.71	32091	1	0	35	194	194	20.8	64.4	16.2	0	0	1	1	1	0	0	1180	10	10
61	80.898	16.43	5702	1	0	30	185	186	33.6	17	10.5	1	0	1	1	1	0	0	840	9	10
62	78.6345	14.98	23017	1	0	32	184	188	32.3	8.7	16.7	1	0	1	1	1	0	0	970	4	3
63	74.0934	11.45	10442	1	0	37	210	212	24.3	9	9.4	1	0	1	1	0	1	0	1430	8	10
64	73.88	13.96	50000	1	0	26	212	213	30.1	16.9	11.6	0	0	1	1	1	0	0	880	3	4
65	72.2484	16.88	50000	1	0	28	168	168	24.1	4.5	11.9	1	0	1	1	1	0	0	700	1	1
66	70.2057	16.97	4507	1	0	26	186	190	19.7	3.2	11.1	1	0	1	0	1	0	0	1020	9	10
67	69.09	11.75	28827	1	0	27	157	191	34.3	10.1	8.3	0	0	1	1	0	1	0	1150	8	10
68	60.8482	25.46	50000	1	0	22	203	203	23.5	56.6	23.2	1	0	1	1	1	0	0	1300	10	10
69	59.122	27.01	16319	1	0	23	186	189	43.6	37.9	11.9	1	0	1	1	0	1	0	890	5	8
70	57.67	14.49	6482	1	0	27	179	233	26.8	1.2	15.2	1	0	1	1	1	0	0	2500	7	9
71	56.5554	12.64	3518	1	0	22	215	218	24	6.9	12.7	1	0	1	1	1	0	0	1700	10	10
72	55.9395	43.15	12353	1	0	32	215	216	22	14.9	18.2	1	0	1	1	1	0	0	1660	9	9
73	54.4189	31.44	6723	1	0	28	179	183	35.6	21.3	11.3	1	0	1	1	1	0	0	790	6	7
74	53.5959	9.62	10130	1	0	17	216	221	23.3	6.7	16.3	1	1	1	0	1	0	0	1860	10	10
75	52.79	17.74	9061	1	0	28	158	164	33.1	17.8	10.2	1	0	1	1	1	0	0	480	0	0
76	51.56	12.69	5982	1	0	23	189	259	21.3	2.1	10.9	1	1	1	1	1	0	0	2740	10	10
77	50.71	18.48	4578	1	0	31	160	160	27.9	7.5	15.5	1	0	1	1	1	0	0	530	1	1
78	50.4519	11.05	4269	1	0	32	236	237	20.1	13.5	12.5	0	0	1	1	1	0	0	1870	9	10
79	48.0605	4.94	5648	1	0	29	188	188	32	13.6	22.6	1	0	1	1	0	1	0	940	5	8
80	47.62	23.19	6408	1	0	30	169	169	18.2	6.8	12.1	0	0	1	1	1	0	0	620	6	7
81	47.18	10.89	4000	1	0	25	174	175	19.5	25.4	13.4	1	0	1	1	1	0	0	780	10	10
82	46.9511	12.04	3150	1	0	28	218	220	23.8	9.2	15.7	0	0	1	1	1	0	0	1980	8	8
83	46.5723	15.7	50000	1	0	25	234	234	23	6.4	20.6	1	0	1	1	1	0	0	2110	10	10
84	45.2737	24.26	7392	1	0	30	242	247	27.9	29.5	17	0	0	1	1	1	0	0	2740	10	10
85	42.37	19.03	7548	1	0	39	191	191	30.1	12.2	21.8	1	0	1	1	1	0	0	1090	9	9
86	36.31	5.79	5971	1	0	31	171	171	20.7	22.1	14.1	1	0	1	1	0	1	0	720	8	8
87	36.22	22.89	6247	1	0	32	157	159	30.1	17.4	16.9	1	0	1	1	1	0	0	540	0	0
88	34.418	6.82	3001	1	0	31	237	240	20.9	6.4	15.6	1	1	1	1	1	0	0	2080	10	10
89	33.5747	3.14	f+S8	1	0	36	240	240	24.9	11.5	9.6	0	0	1	1	1	0	0	2280	9	10
90	23.766	29.03	3384	1	0	20	238	239	17.6	9.1	16.2	1	1	1	1	1	0	0	2300	10	10
91	380	30.52	30444	1	1	23	194	197	19.9	45	21.7	1	0	1	1	1	0	0	1020	4	8
92	292	21.27	33824	1	1	28	195	197	27.9	15.3	18	0	0	1	1	0	1	0	1000	10	10
93	260	21.17	50000	1	1	31	168	217	25.1	8.1	6.9	0	1	1	1	0	1	0	1410	8	8
94	195.205	19.73	33886	1	1	28	163	166	22.3	5	7.6	0	0	1	1	1	0	0	660	1	1
95	135.38	13.1	50000	1	1	29	200	200	36.1	20.4	19.1	0	1	1	0	1	0	0	1220	7	8
96	101.75	14.24	50000	1	1	39	168	170	23	109	11.4	0	0	1	1	1	0	0	660	1	1
97	87.6538	19.78	50000	1	1	28	240	240	29.2	39	18	0	0	1	1	0	1	0	2230	9	10
98	83.685	25.3	50000	1	1	25	169	169	25	49.6	14.5	1	0	1	1	1	0	0	560	1	1
99	79.8258	10.2	50000	1	1	26	165	165	32	82.9	11.5	0	0	1	1	1	0	0	580	1	1
100	70.7664	7.49	50000	1	1	28	192	192	28.6	64.2	20	1	0	1	1	0	1	0	1020	7	9
101	67.16	12.85	50000	1	1	37	155	183	37.2	10.3	10.7	1	0	1	1	1	0	0	750	8	9
102	59.12	14.07	50000	1	1	28	168	168	31.3	30.5	14.2	1	0	1	1	1	0	0	720	1	4
103	56.1388	44.93	50000	1	1	38	182	189	26	44	14.9	0	1	1	1	1	0	0	940	10	10
104	54.4008	30.45	36862	1	1	26	222	222	24	4	33.7	1	0	1	1	1	0	0	1890	10	10
105	45.7877	22.69	50000	1	1	28	209	209	31	52.9	17.3	1	0	1	1	1	0	0	1440	10	10
106	34.8168	24.66	3207	1	1	38	208	208	26.8	5.6	13.9	0	0	1	1	0	1	0	1560	10	10
107	32.9031	13.05	21315	1	1	30	233	236	23.4	22	14	0	1	1	1	1	0	0	1840	10	10
108	31.8764	14.42	50000	1	1	31	232	232	21.1	37	22.4	1	0	1	1	1	0	0	2170	4	6

## Sheet: PPROM
No.	progranulin AF (ng/ml)	progranulin CF (ng/ml)	IAI (1=Y, 0=N)	MIAC (N=0, Y=1)	IL-6 in AF (pg/mL)	PPROM to AMC (hours)	maternal age	GA at sampling (days)	GA at del (days)	BMI	CRP at admission	WBC at admission	primiparity (Y=1, N=0)	smoking	corticosteroids	ATB	PPROM to delivery (h)	spont. delivery	C-sectio	forceps/VEX	weight	Apgar 5 minuta	apgar 10 min
1	69	11.65	1	0	5599	10	28	240	241	21.4	12.3	17.3	0	0	1	1	36	1	0	0	2070	10	10
2	52.8	15.93	1	0	3854	11	29	190	238	31.1	18.8	14.4	1	0	1	1	1008	0	1	0	2500	10	10
3	30.76	12.44	0	0	1804	4	32	220	221	22.03	0.6	14.4	1	1	1	1	23	1	0	0	1750	10	10
4	30.01	5.5	0	0	887	17	35	243	245	18.4	1.7	10	1	0	1	1	44	1	0	0	1980	10	10
5	34.94	9.32	0	0	443	1	25	243	243	29	2.7	12.7	1	0	1	1	12	1	0	0	2820	10	10
6	13.88	11.22	0	0	488	14	24	218	228	30.1	5.2	10.2	0	0	1	1	229	1	0	0	2230	10	10
7	27.51	6.01	0	0	2630	2	32	239	259	25.0	2.3	15.3	0	0	1	1	470	1	0	0	2730	9	9
8	40.93	5	0	0	1248	9	34	207	225	33.3	9.6	11.1	1	0	1	1	466	0	1	0	1940	9	9
9	42.64	18.67	0	0	1806	3	22	249	252	17.3	6.2	8.7	0	1	0	1	21	1	0	0	2330	10	10
10	23.53	5.2	0	0	326	14	36	244	245	21.3	2	14.3	1	0	0	1	26	1	0	0	2350	8	10
11	31.64	8.84	0	0	733	2	30	246	247	21.1	1	9.3	1	0	0	1	27	1	0	0	2680	10	10
12	29	14.3	0	0	305	4	30	249	251	29.1	6.1	12.4	1	0	0	1	57	1	0	0	2320	10	10
13	38.87	17.8	0	0	566	2	28	245	246	34.5	4.2	9.2	0	0	0	1	14	1	0	0	2950	10	10
14	36.52	8.75	0	0	756	1	32	257	257	20.8	2.3	17.3	1	0	0	1	6	0	1	0	2740	10	10
15	32.63	6.44	0	0	66	171	29	245	250	30.7	6.1	9	0	0	0	1	249	0	1	0	3300	9	9
16	28.62	9.41	0	0	521	6	35	212	213	27.1	31	11.2	1	0	1	1	18	1	0	0	1660	10	10
17	43.07	6.46	0	1	1745	1	32	222	223	24.1	6.8	11.4	1	0	1	1	30	0	1	0	1760	10	10
18	90.67	27.54	1	1	50000	5	38	206	207	39.7	18.2	18.8	0	0	1	1	12	0	1	0	1500	6	10
19	40.34	15.85	0	1	1084	3	27	248	248	32	3.3	14.5	1	0	0	0	5	1	0	0	1440	10	10
20	25.48	2.47	0	1	269	6	33	247	247	18.9	8.4	9.3	0	0	0	1	8	0	1	0	2430	10	10
21	31.36	9.99	1	1	4366	20	33	190	193	18.9	3.9	13	1	1	1	1	98	1	0	0	1100	10	10
22	39.14	11.27	0	1	772	4	29	231	233	20.7	1.2	15.8	0	0	1	1	64	1	0	0	1980	10	10
23	69.05	4.85	1	1	29107	58	30	168	186	19.8	4.8	9.8	0	0	1	1	636	1	0	0	990	8	9
24	39.18	7.52	1	1	4311	3	32	203	228	24.6	3	10.4	1	0	1	1	607	1	0	0	1860	9	9
25	26.24	9.17	0	1	920.8	2	31	255	255	26.8	4	18.3	0	1	0	1	4	1	0	0	2870	10	10
26	42.82	7.02	0	1	2707	4	41	231	236	26.1	1.5	14.7	0	0	1	1	115	1	0	0	2400	10	10
27	37.42	12.78	0	1	840.5	4	27	233	238	23.6	1.4	13.7	0	1	1	1	156	0	1	0	2970	10	10
28	37.12	9.47	0	1	627.9	2	33	233	245	16.8	6.2	8.3	0	0	1	1	259	0	1	0	2140	10	10
29	33.4	8.2	0	1	856.7	20	20	241	242	29.7	12.5	14.84	0	0	1	1	64	1	0	0	2220	10	10
30	38.81	4.88	0	1	1075	3	28	233	233	24.3	4.9	11.4	0	0	1	1	13	1	0	0	2160	10	10
31	37.25	22.27	0	1	1591	2	30	254	255	23.8	2.3	7.6	0	0	0	1	40	1	0	0	3160	10	10
32	36.93	19.44	1	1	50000	121	33	210	210	27.0	34.8	11.4	1	1	1	1	115	1	0	0	1500	9	9
33	53.08	1.15	1	1	30548	1	27	214	214	20.7	35.6	13.5	1	0	1	1	5	1	0	0	1170	6	10
34	154.94	9.68	1	1	11863	6	30	216	226	30.1	10.7	14.3	0	0	1	1	252	1	0	0	1890	9	10
35	51.76	6.17	1	1	5647	4	35	203	207	19.6	6	8.8	0	1	1	1	102	0	1	0	910	7	8
36	76.72	14.02	1	1	9783	21	36	168	172	38.2	15	9.6	1	0	1	1	196	1	0	0	570	0	0
37	44.64	15.72	1	1	31478	3	20	183	222	25.9	21.9	19.4	1	0	1	1	920	1	0	0	1940	9	9
38	162.52	3.54	1	1	12963	1	32	213	227	31	2.3	11.3	1	0	1	1	305	1	0	0	1940	10	10
39	43.7	10.37	1	1	4156	5	38	215	221	26.7	3.9	7.6	0	0	1	1	141	1	0	0	1660	9	10
40	39.8	8.68	1	1	33261	182	24	227	228	30.1	20.1	14.2	0	0	1	1	229	1	0	0	2230	10	10
41	69.45	31.27	1	1	43071	2	37	226	228	25.2	26.9	20	1	0	1	1	43	0	1	0	1850	10	10
42	48.98	6.61	1	1	7011	12	32	188	190	22.2	1.3	7.9	0	0	1	1	60	0	1	0	1270	10	10
43	38.78	8.24	0	1	1872	3	18	219	230	27.6	2.6	13.9	1	1	1	1	9	1	0	0	1660	10	10
44	33.65	12.29	0	1	1191	8	40	243	247	21.9	4.9	10.7	1	0	1	1	80	1	0	0	2800	10	10
45	35.69	7.63	0	1	1425	14	27	221	226	19.1	7.1	14.1	0	0	1	1	130	1	0	0	1540	10	10
46	45.83	10.43	0	1	1566	4	26	248	251	18	4.2	9.7	1	0	0	1	62	1	0	0	2450	10	10
47	28.57	11.57	0	1	802	8	28	214	218	34.8	4	15.5	0	0	1	1	155	0	1	0	1500	9	10
48	20.31	9.04	0	1	471	2	23	231	233	20.8	3.4	10.2	1	0	1	1	44	1	0	0	1850	10	10
49	18.46	9.42	0	1	1843	4	31	251	253	17.7	16.8	10.1	0	1	0	1	39	0	1	0	2020	3	4
50	105.64	8.28	1	0	5547	128	29	210	211	23.7	6.5	15.2	0	1	1	1	142	1	0	0	1620	8	8
51	73.89	3.88	1	0	19449	2	37	168	183	37.2	7.3	11.1	1	0	1	1	536	1	0	0	750	8	9
52	43.39	14.37	1	0	10460	6	42	215	228	27.4	2.8	14.5	0	0	1	1	311	1	0	0	1960	10	10
53	67.12	15.37	1	0	7121	5	33	235	235	20.1	12.6	11.8	0	0	1	1	14	1	0	0	2030	10	10
54	36.1	7.88	1	0	3103	16	26	235	237	26.7	0.6	10.4	1	0	1	1	71	0	1	0	2130	10	10
55	47.15	14.34	1	0	7481	16	40	168	168	28.9	15.6	16	0	0	1	1	350	0	1	0	750	6	6
56	320	52.39	1	0	19655	5	36	168	190	19.6	5.8	8	0	0	1	1	812	0	1	0	880	9	9
57	35.08	12.84	1	0	3229	3	43	248	249	25.1	4.7	10.7	0	0	0	0	22	1	0	0	3310	10	10
58	30.19	5.54	0	0	497	5	34	203	213	48.4	8.1	11.9	1	0	1	1	245	1	0	0	1880	10	10
59	42	13.21	0	0	466	6	33	210	224	19.2	0.3	12.6	1	0	1	1	304	1	0	0	1500	9	9
60	50.95	9.95	0	0	943	3	32	212	229	24.7	3.7	11.04	1	0	1	1	403	1	0	0	1680	10	9
61	45.23	4.25	0	0	995.9	26	30	221	223	30.1	3.5	9.82	1	0	1	1	67	1	0	0	2140	10	10
62	24.66	5.33	0	0	496	2	27	224	225	21.5	3.8	14.6	1	0	1	1	13	1	0	0	1600	10	10
63	23.04	5.23	0	0	823	5	19	229	230	31.2	3.4	11.4	1	0	1	1	29	1	0	0	1930	8	9
64	34.4	8.04	0	0	2907	4	22	231	231	22.6	9.5	15.4	1	0	1	1	11	1	0	0	1760	10	10
65	13.35	12.67	0	0	1116	7	22	234	234	22.7	7.3	18.2	1	0	1	1	16	1	0	0	1830	10	10
66	30.36	15.99	0	0	368	4	33	236	254	19.3	3	12.1	1	0	1	1	407	1	0	0	2170	10	10
67	32.76	4.14	0	0	540.7	5	29	239	240	25.1	5	17.8	1	0	1	1	29	1	0	0	2520	10	10
68	35.06	7.65	0	0	2835	4	36	169	180	32.3	17	10.4	0	0	1	1	300	1	0	0	840	8	9
69	41.86	23.8	0	0	435	3	25	176	189	33.6	9.8	13.1	0	0	1	1	320	1	0	0	1150	8	10
70	37.37	25.19	0	0	1384	2	44	204	208	27.6	6.6	11.4	0	0	1	1	89	1	0	0	1210	2	6
71	34.56	5.71	0	0	795.4	19	43	218	235	33.8	10	18.9	0	0	1	1	346	1	0	0	2100	10	10
72	28.53	6.92	0	0	204.4	10	31	224	238	20.3	4.1	18.8	0	0	1	1	316	1	0	0	2040	10	10
73	48.07	4.18	0	0	596	5	38	227	230	27.1	0.8	8.4	0	0	1	1	99	1	0	0	1720	10	10
74	37.17	9.05	0	0	1838	2.5	33	239	240	24.2	2	11.41	0	0	1	1	11	1	0	0	2660	8	9
75	34.16	8.06	0	0	370	4	24	243	250	21.8	3.3	16.2	0	0	1	1	185	1	0	0	2940	10	10
76	30.89	10.25	0	0	1157	4	34	246	247	18.5	4.3	13.3	0	0	1	1	25	1	0	0	2320	10	10
77	30.5	7.07	0	0	2200	9	28	224	239	24.4	11.3	12.46	0	1	1	1	386	0	1	0	1540	10	10
78	60.61	14.65	0	0	2914	16	31	170	223	43.4	7	12.5	1	0	1	1	1312	0	1	0	1880	8	10
79	52.52	7.92	0	0	2435	3	38	225	238	24.6	7.8	4.1	1	0	1	1	300	0	1	0	1880	7	7
80	40.29	9.66	0	0	520.2	19	32	236	238	22.6	11	14.2	1	0	1	1	53	0	1	0	1950	9	10
81	42.91	22.42	0	0	92.5	2	24	241	243	26.7	13.4	10.5	1	0	1	1	72	0	1	0	2620	10	10
82	58.12	19.39	0	0	948	30	28	174	207	25.9	1.9	9.2	0	0	1	1	849	0	1	0	1650	10	10
83	46.18	12.73	0	0	1136	1	35	189	204	19	1.5	9	0	0	1	1	271	0	1	0	1320	7	8
84	62.26	10.19	0	0	908.1	40	40	189	198	24.2	14.9	14.69	0	0	1	1	354	0	1	0	1270	10	10
85	66.86	15.77	0	0	1140	1	24	207	216	19	3.4	12.7	0	0	1	1	217	0	1	0	1400	9	10
86	43.12	4.31	0	0	426	3	32	212	238	32	16	11.9	0	0	1	1	621	0	1	0	2110	7	10
87	45.79	10.53	0	0	2000	14	39	232	245	23.2	3.8	10.6	0	0	1	1	327	0	1	0	2810	10	10
88	41.26	12.3	0	0	1624	5	34	245	255	29.3	6.4	14.3	1	0	0	1	311	1	0	0	2840	10	10
89	47.9	5.58	0	0	2162	4	39	248	249	27.8	11.8	12.7	1	0	0	1	28	1	0	0	2560	10	10
90	28.88	9.74	0	0	312	4	26	249	251	41.1	19.2	13.5	1	0	0	1	69	1	0	0	2830	10	10
91	36.91	10.6	0	0	272	1	27	251	251	27.5	5.1	15.1	1	0	0	1	6	1	0	0	2950	10	10
92	21.09	6.31	0	0	307	3	24	258	258	24.8	14.7	7.4	1	0	0	1	24	1	0	0	2450	10	10
93	49.55	10.24	0	0	2111	12	35	247	254	22.9	4	9.3	0	0	0	1	176	1	0	0	2370	10	10
94	19.72	4.7	0	0	235	9	29	247	257	27.9	7.1	10.4	0	0	0	1	244	1	0	0	3000	10	10
95	39.87	7.31	0	0	900	3	39	253	253	28.6	10.5	12.9	0	0	0	1	8	1	0	0	2260	10	10
96	39.62	8.67	0	0	1618	2	31	255	255	19.8	6.6	14.5	0	0	0	1	5	1	0	0	2790	9	10
97	18.32	5.78	0	1	1490	4	49	239	239	34.6	9.6	8.24	0	1	1	1	12	0	1	0	2300	10	10
98	31.61	3.08	0	0	794	4	27	220	228	23.6	4.3	11	1	0	1	1	267	1	0	0	1750	8	8
99	2.58	5.23	0	0	5	2	37	211	216	22.1	7.5	13.3	0	0	1	1	118	0	1	0	1460	9	9
100	42.99	20.42	1	0	3448	50	41	198	215	28.8	4.8	11.6	1	0	1	1	227	0	1	0	1410	10	10
101	29.64	6.37	0	0	323	173	38	171	196	20.2	0.7	12.6	1	0	1	1	789	1	0	0	1200	10	10
102	35.3	6.45	0	0	265	1	28	196	205	19.1	2.3	10.9	1	0	1	0	200	1	0	0	1820	9	9
103	34.36	9.29	0	0	296	2	24	241	245	18.5	1.6	11.3	1	0	1	1	97	1	0	0	2520	10	10
104	21.29	7.67	0	0	167	11	20	243	250	21.9	1.3	12.2	1	0	1	1	165	1	0	0	2400	10	10
